# Supplementary material for: An algal enzyme required for biosynthesis of the most abundant marine carotenoids
Source: Sci Adv. 2020 Mar 4;6(10):eaaw9183. doi: 10.1126/sciadv.aaw9183 (PMC7056318; doi:10.1126/sciadv.aaw9183)
Supplement: Data file S1 [file aaw9183_Data_file_S1.xlsx]

## Sheet: Tabelle1
						1. signal peptide								j		transit peptide							2. signal peptide							k
Protein		Source species		Phylum		TargetP	SignalP	iPSORT	Predotar	PrediSi	Signal-3L	HECTAR		ASAFAP		TargetP	ChloroP	iPSORT	Predotar	HECTAR			TargetP	SignalP	iPSORT	Predotar	PrediSi	Signal-3L		A-X-A
VDL		Aureococcus anophagefferens 1		Heterokontophyta			X	X	X	X	X	X		X		X	X	X	X				X	X		X	X	X		V
		Cladosiphon okamuranus		Heterokontophyta			X	X	X	X	X	X		x		X	X	X	X				X	X	X	X	X	X		x
		Ectocarpus siliculosus		Heterokontophyta			X		X	X	X	X		x		X	X	X	X				X	X	X	X	X			V
		Fibrocapsa japonica		Heterokontophyta		X	X	X	X	X	X	X		x				X	X	X			X	X	X	X	X	X		X
		Fragilariopsis cylindrus 1		Heterokontophyta		X			X					x		X		X					X	X	X	X	X			X
		Heterosigma akashiwo		Heterokontophyta		X	X*		X	X	X	X		x		X	X	X	X				X	X	X	X	X			V
		Nannochloropsis gaditana		Heterokontophyta		X	X*	X	X	X		X		X		X		X	X				X	X	X	X	X	X		x
		Nannochloropsis oceanica		Heterokontophyta						X	X			X		X	X	X	X					X	X	X	X			x
		Phaeodactylum tricornutum 1		Heterokontophyta		X	X	X	X	X		X		X									X	X	X	X	X	X		X
		Phaeodactylum tricornutum 2		Heterokontophyta			X		X	X	X	X		x		X		X		X			X	X	X		X	X		V
		Pseudo-nitzschia multiseries 1		Heterokontophyta		X	X	X	X	X	X	X		x		X		X					X	X	X	X	X	X		X
		Thalassiosira oceanica 1		Heterokontophyta			X			X	X	X		X			X						X	X	X	X	X	X		X
		Thalassiosira pseudonana 1		Heterokontophyta			X	X	X	X	X	X		X		X	X	X	X	X			X	X	X		X	X		V
		Emiliania huxleyi 1		Haptophyta			X	X	X	X	X	X		x		X	X	X	X				X	X	X		X	X		X
		Prymnesium parvum 1		Haptophyta			X	X	X	X	X	X				X			X				X	X			X	X		V
		Amphidinium carterae		Dinophyta												X	X	X	X				X	X	X	X	X	X		V
		Lingulodinium polyedrum		Dinophyta			X			X						X		X					X	X	X		X	X		X
		Prorocentrum minimum		Dinophyta			X*			X	X			x									X	X	X	X	X	X		V
VDE		Aureococcus anophagefferens		Heterokontophyta			X		X	X	X	X				X	X	X							X			X		x
		Cladosiphon okamuranus		Heterokontophyta			X	X		X	X	X		X		X	X	X	X	X			X	X	X	X	X	X		x
		Ectocarpus siliculosus		Heterokontophyta			X*	X		X	X	X		X		X	X	X					X	X	X	X	X	X		x
		Fibrocapsa japonica		Heterokontophyta		X	X		X	X	X	X		x			X	X					X	X	X	X		X		X
		Fragilariopsis cylindrus		Heterokontophyta			X		X	X	X	X		X				X		X				X*			X	X		x
		Heterosigma akashiwo		Heterokontophyta		X	X	X	X	X	X	X		X				X	X				X	X*			X	X		x
		Nannochloropsis gaditana		Heterokontophyta		X	X	X	X	X	X	X		X		X	X	X	X	X			X	X	X	X		X		x
		Nannochloropsis oceanica		Heterokontophyta			X		X	X	X	X		x		X	X	X	X				X	X	X	X		X		x
		Phaeodactylum tricornutum		Heterokontophyta			X		X	X		X		x		X		X		X			X	X			X	X		x
		Pseudo-nitzschia multiseries		Heterokontophyta			X	X	X	X	X	X		X				X		X			X	X	X		X	X		x
		Thalassiosira oceanica		Heterokontophyta		X	X	X	X	X	X	X		X			X	X		X			X	X	X		X	X		x
		Thalassiosira pseudonana		Heterokontophyta			X	X	X	X	X	X		X		X		X	X	X			X	X	X		X	X		x
		Prymnesium parvum†		Haptophyta			X*				X			x		X	X	X	X					X	X	X	X	X		X
		Amphidinium carterae		Dinophyta			X	X	X	X	X	X		x		X							X	X*	X	X	X	X		X
		Heterocapsa triquetra†		Dinophyta		X	X*	X	X	X		X		X					X				X	X*	X	X	X	X		X
		Lingulodinium polyedrum		Dinophyta		X	X	X	X	X	X	X						X					X	X	X	X	X	X		X
		Prorocentrum minimum		Dinophyta		X	X	X	X	X	X	X		x				X	X				X	X		X	X	X		x
		Arabidopsis thaliana		Streptophyta															X	─			X	X	X	X	X	X		X
		Chlorella variabilis		Chlorophyta												X		X		─			X	X	X	X	X	X		X
		Ostreococcus lucimarinus		Chlorophyta												X	X	X	X	─			X	X	X		X	X		X
		Ostreococcus tauri		Chlorophyta												X		X		─			X	X	X	X	X			x
		Bold species names indicate EST / transcriptomic support of N-terminus, † = N-terminus of sequence incomplete (methionine missing) .
		For species containing both VDL1 and VDL2, the examined VDL sequence is indicated by 1 or 2.
		Targeting signals:
		X = respective targeting signal predicted,
		X = mitochondrial targeting peptide (mTP) predicted instead of chloroplast targeting peptide (cTP), but taken as positive due to high similarity of mTPs and cTPs, * = only predicted by SignalP version 3.0,
		─ = not analyzed (HECTAR software is specialized on targeting prediction for proteins from algae with secondary plastids).
		Cleavage site motifs j ASAFAP (Gruber et al., 2007) and k A-X-A (Shackleton and Robinson, 1991):
		X = present at cleavage site,
		V = variation present at cleavage site,
		x = present down- oder upstream of cleavage site predicted by SignalP.
		References:
		Gruber, A., Vugrinec, S., Hempel, F., Gould, S. B., Maier, U. G., & Kroth, P. G. (2007). Protein targeting into complex diatom plastids: functional characterisation of a specific targeting motif. Plant Molecular Biology, 64(5), 519-530.
		Shackleton, J. B., & Robinson, C. (1991). Transport of proteins into chloroplasts. The thylakoidal processing peptidase is a signal-type peptidase with stringent substrate requirements at the -3 and-1 positions. Journal of Biological Chemistry, 266(19), 12152-12156.
