# Supplementary material for: An algal enzyme required for biosynthesis of the most abundant marine carotenoids
Source: Sci Adv. 2020 Mar 4;6(10):eaaw9183. doi: 10.1126/sciadv.aaw9183 (PMC7056318; doi:10.1126/sciadv.aaw9183)
Supplement: Data file S2 [file aaw9183_Data_file_S2.xlsx]

## Sheet: Tabelle1
Accessions in green: sequence used in phylogenetic analysis
												VDE-Family
Phylum	Subphylum	Class	Order	Family	Species	Abbr.	VDE #	Strains	Projects	Filter		VDE		VDL1	VDL2		VDR
Heterokontophyta		Bacillariophyceae	Naviculales	Phaeodactylaceae	Phaeodactylum tricornutum	PhaTri	4	1	1	Summary		X		X	X		X
								CCAP1055/1	Genome Project	Detail		EEC50308		EEC48043	EEC48242		EEC51976
Heterokontophyta		Bacillariophyceae	Bacillariales	Bacillariaceae	Pseudo-nitzschia multiseries	PseMul	4	1	1	Summary		X		X	X		X
								CLN-47	Genome Project	Detail		JGI: 282298		JGI: 327963	JGI: 284620		JGI: 323234
Heterokontophyta		Bacillariophyceae	Bacillariales	Bacillariaceae	Fragilariopsis cylindrus	FraCyl	4	1	1	Summary		X		X	X		X
								CCMP1102	Genome Project	Detail		JGI: 367113		JGI: 271689	JGI: 260742		JGI: 266062
Heterokontophyta		Mediophyceae	Thalassiosirales	Thalassiosiraceae	Thalassiosira pseudonana	ThaPse	4			Summary		X		X	X		X
								CCMP1335	Genome Project	Detail		EED90931		EED92677	EED87601		EED94776
Heterokontophyta		Mediophyceae	Thalassiosirales	Thalassiosiraceae	Thalassiosira oceanica	ThaOce	4	1	4	Summary		X		X	X		X
								CCMP1005	Genome Project	Detail				EJK49813.1	EJK57995.1		EJK45192.1 (incomplete)
Heterokontophyta		Eustigmatophyceae	Eustigmatales	Monodopsidaceae	Nannochloropsis gaditana	NanGad	4	1	1	Summary		X		X	---		X
								CCMP526	Genome Project	Detail		EKU22838.1		EKU20060			EKU21916
Heterokontophyta		Eustigmatophyceae	Eustigmatales	Monodopsidaceae	Nannochloropsis oceanica	NanOce	4	1	1	Summary		X		X	---		X
								CCMP1779	Genome Project	Detail		ANT70525.1 (incomplete) nanno_592:38000..41000		JGI: 6776			JGI: 9305
Heterokontophyta		Pelagophyceae	Pelagomonadales	Pelagomonadaceae	Aureococcus anophagefferens	AurAno	4	1	4	Summary		X		X	X		X
								CCMP1850	MMETSP0914	Detail		CAMPEP_0168878854		CAMPEP_0168872952	CAMPEP_0168898004, CAMPEP_0168874954		CAMPEP_0168873754
								CCMP1984	Genome Project	Detail		EGB07519.1 (incomplete)			EGB07981.1
Heterokontophyta		Raphidophyceae	Chattonellales	Chattonellaceae	Fibrocapsa japonica	FibJap	4			Summary		X		X	---		X
								CCMP1661	MMETSP1339	Detail		CAMPEP_0113938888 + SRA, SRX554182: SRR1300377.7850507.2, SRR1300377.12000763.1, SRR1300377.14978109.1, SRR1300377.18276276.2, SRR1300377.23173805.1, SRR1300377.22618520.2, SRR1300377.5681926.1, SRR1300377.18184845.1, SRR1300377.10618626.1, SRR1300377.11044979.2		CAMPEP_0113936784 + SRA, SRX554182: SRR1300377.4473144.2, SRR1300377.11811379.1, SRR1300377.22094330.1, SRR1300377.13671953.2, SRR1300377.15053523.1, SRR1300377.7882810.2, SRR1300377.25196264.2, SRR1300377.19703745.2, SRR1300377.9015877.1, SRR1300377.599597.2, SRR1300377.15397668.1, SRR1300377.3213926.1, SRR1300377.22660316.2, SRR1300377.22172512.2, SRR1300377.19441666.2, SRR1300377.24609437.1, S…			CAMPEP_0113935846
Heterokontophyta		Raphidophyceae	Chattonellales	Chattonellaceae	Heterosigma akashiwo	HetAka	4			Summary		X		X	---		X
								CCMP2393	MMETSP0292	Detail		CAMPEP_0194597698, CAMPEP_0194583654		CAMPEP_0194568468 + SRA, SRX551320: SRR1296913.16386447.1, SRR1296913.5073615.2			CAMPEP_0194567398 + CAMPEP_0194600552
								CCMP2393	MMETSP0294	Detail				CAMPEP_0194632878 + SRA, SRX551321: SRR1296914.12724724.1, SRR1296914.5145235.1			CAMPEP_0194615598
								CCMP2393	MMETSP0295	Detail				SRA, SRX551322: SRR1296915.2485228.2			CAMPEP_0194664592
								CCMP2393	MMETSP0296	Detail		CAMPEP_0194725188		CAMPEP_0194711642 + SRA, SRX551323: SRR1296916.7240063.2, SRR1296916.13130780.1, SRR1296916.7431666.1, SRR1296916.25262624.2, SRR1296916.24407296.2, SRR1296916.3315721.1			CAMPEP_0194744608
Heterokontophyta		Phaeophyceae	Ectocarpales	Chordariaceae	Cladosiphon okamuranus	ClaOka	3	1	1	Summary		X		X	---		X
									Genome Project	Detail		OIST: Cok_S_s116_11316.t1 + manual N-terminal elongation		OIST: Cok_S_s286_16187.t1			OIST: Cok_S_s014_4586.t1 + Cok_S_217_t1
Heterokontophyta		Phaeophyceae	Ectocarpales	Ectocarpaceae	Ectocarpus siliculosus	EctSil	3	1	1	Summary		X		X	---		X
								Ec 32	Genome Project	Detail		CBJ26509		CBJ31191.1 (incomplete) ORCAE: Esi0238_0012			CBJ31053
Heterokontophyta		Phaeophyceae	Laminariales	Laminariaceae	Saccharina japonica	SacJap	3	1	1	Summary		X		X	---		X
									SRA project SRX3029260	Detail		SRR5860568.19358524.1 SRR5860568.17764178.2 SRR5860568.5407582.2 SRR5860568.14277149.2 SRR5860568.19660551.1 SRR5860568.16973636.2 SRR5860568.23562607.1 SRR5860568.15276554.2 SRR5860568.15276554.2 SRR5860568.6886794.1 SRR5860568.8910439.2 SRR5860568.16239055.1 SRR5860568.21669539.1 SRR5860568.8910439.1 SRR5860568.416217.2 SRR5860568.22023333.2 SRR5860568.24770869.1 SRR5860568.1081042.2 SRR5860568…		SRR5860568.22334780.2 SRR5860568.79812.1 SRR5860568.12384806.1 SRR5860568.6967441.1 SRR5860568.10463016.2 SRR5860568.10463016.1 SRR5860568.12518284.2 SRR5860568.7679363.2 SRR5860568.13234769.1 SRR5860568.24690347.1			SRR5860568.20397520.2 SRR5860568.4190743.2 SRR5860568.5476245.2 SRR5860568.17198077.1 SRR5860568.9373946.2 SRR5860568.11082597.2 SRR5860568.16838147.1 SRR5860568.23598089.2 SRR5860568.23596045.1 SRR5860568.2245905.2 SRR5860568.5758512.1 SRR5860568.10747320.2 SRR5860568.10747320.1 SRR5860568.6015676.2 SRR5860568.5682488.2 SRR5860568.22438940.2 SRR5860568.8231674.1 SRR5860568.23170871.1
Dinophyta 1		Dinophyceae	Gonyaulacales	Gonyaulacaceae	Lingulodinium polyedrum	LinPol	4	1	4	Summary		X		X	---		X
								CCMP1738	MMETSP	Detail		MMETSP1034: CAMPEP_0118286296		MMETSP1032: CAMPEP_0118060088			MMETSP1035: CAMPEP_0118440254
Dinophyta 1		Dinophyceae	Gymnodiniales	Gymnodiniaceae	Amphidinium carterae	AmpCar	3	1	3	Summary		X		X	---		X
								CCMP1314	MMETSP0258	Detail		MMETSP0258: CAMPEP_0176523454 + SRA: SRR1610335.10912704.1		MMETSP0258: CAMPEP_0176565948			MMETSP0258: CAMPEP_0176516484
								CCMP1314	NCBI-EST	Detail		CF066890 (incomplete)
								CCMP1314	NCBI-Protein	Detail				ACJ13438, ACF28644 (incomplete)
Dinophyta 1		Dinophyceae	Prorocentrales	Prorocentraceae	Prorocentrum minimum	ProMin	5	1	3	Summary		X		X	---		X
								CCMP2233	MMETSP	Detail		MMETSP0267: CAMPEP_0176713010 + SRAs: SRR1296753.24507534.2 SRR1296787.5413062.1 SRR1296788.21786710.1 SRR1296788.17291933.2 SRR1296788.12512691.1 SRR1296788.17291933.1 SRR1296753.8523735.2 SRR1296754.3394771.1 SRR1296785.14155891.1 SRR1296787.20041032.2		MMETSP0268: CAMPEP_0176867868 MMETSP0268-20121207 + SRAs: SRR1296754.20464983.1 SRR1296787.24013052.2 SRR1296753.29208587.1 SRR1296785.17779116.2 SRR1296784.19939950.1 SRR1296752.13105331.2 SRR1296752.14888525.1			MMETSP0267: CAMPEP_0176710338
Dinophyta 1		Dinophyceae	Peridiniales	Heterocapsaceae	Heterocapsa triquetra	HetTri	4	1	1	Summary		X		X	---		X
								CCMP448	MMETSP	Detail		MMETSP0448: CAMPEP_0195141122		MMETSP0448: CAMPEP_0195069114			MMETSP0448: CAMPEP_0195114610
Haptophyta 2		Prymnesiophyceae		Isochrysidaceae	Isochrysis galbana	IsoGal	5	1	3	Summary		X		X	X		X
								CCMP1323	MMETSP	Detail		MMETSP0595: CAMPEP_0183613434		MMETSP0595: CAMPEP_0183634068	MMETSP0943: CAMPEP_0179778676		MMETSP0595: CAMPEP_0183623734
Haptophyta 2		Prymnesiophyceae		Prymenesiaceae	Prymnesium parvum	PryPar	4	1	5	Summary		X		X	X		X
								Texoma1	MMETSP	Detail		MMETSP0006: CAMPEP_0182799892		MMETSP0008: CAMPEP_0113268008 + SRAs: SRR1294411.19548167.2 SRR1296710.21718397.2 CAMPEP_0113240598	MMETSP0815: CAMPEP_0195611666		MMETSP0008: CAMPEP_0113232594
Haptophyta 3		Prymnesiophyceae		Noelaerhabdaceae	Emiliania huxleyi	EmiHux	5	4	16	Summary		X		X	X		---
								CCMP1516	Genome Project			EOD35102.1		EOD30092.1	EOD39239.1
Chlorophyta		Mamiellophyceae (prasinophyte clade II)	Mamiellales	Mamiellaceae	Bathycoccus prasinos	BatPra	2	3	3	Summary		X		---	---		X
								RCC1105	Genome Project	Detail		CCO65952.1					CCO14726.1
Chlorophyta		Mamiellophyceae (prasinophyte clade II)	Mamiellales	Mamiellaceae	Ostreococcus lucimarinus	OstLuc	2	2	2	Summary		X		---	---		X
								CCE9901	Genome Project	Detail		XP_001421704.1 (incompl.); JGI: 27727 (edited)					XP_001418853.1
Chlorophyta		Mamiellophyceae (prasinophyte clade II)	Mamiellales	Mamiellaceae	Ostreococcus tauri	OstTau	2	2	2	Summary		X		---	---		X
								RCC4221	Genome Project	Detail		XP_003083515.2					XP_022839581.1
Chlorophyta		Mamiellophyceae (prasinophyte clade II)	Mamiellales	Mamiellaceae	Micromonas pusilla	MicPus	2	1	1	Summary		X		---	---		X
								CCMP1545	Genome Project	Detail		EEH54773.1					EEH57688.1
Chlorophyta		Trebouxiophyceae	Chlorellales	Chlorellaceae	Chlorella variabilis	ChlVar	2	1	1	Summary		X		---	---		X
								NC64A	Genome Project	Detail		EFN55190					JGI: 26298 + 58720 (edited)
Chlorophyta		Trebouxiophyceae	Trebouxiophyceae incertae sedis	Coccomyxaceae	Coccomyxa subellipsoidea	CocSub	2	1	1	Summary		X		---	---		X
								C-169	Genome Project	Detail		JGI: 63410 (edited)					JGI: 15253
Chlorophyta		Trebouxiophyceae	Trebouxiophyceae incertae sedis	Microthamniales	Asterochloris spec.	AstSpe	2	1	1	Summary		X		---	---		X
								Cgr/DA1pho	Genome Project			JGI: 62118					JGI: 53192
Streptophyta		Streptophytina, Embryophyta, Bryophyta	Funariales	Funariaceae	Physcomitrella patens	PhyPat	2	1	1	Summary		X		---	---		X
								ssp. patens	Genome Project	Detail		XP_024370580.1					XP_024381958.1
Streptophyta		Streptophytina, Embryophyta, Tracheophyta, Spermatophyta, Liliopsida	Poales	Poaceae	Oryza sativa	OrySat	2	1	1	Summary		X		---	---		X
								var. japonica	Genome Project	Detail		AAL09678					BAD87383
Streptophyta		Streptophytina, Embryophyta, Tracheophyta, Spermatophyta, eudicotyledons	Brassicales	Brassicaceae	Arabidopsis thaliana	AraTha	2	1	1	Summary		X		---	---		X
									Genome Project	Detail		AAC50032					AEC07230
