# Supplementary material for: An algal enzyme required for biosynthesis of the most abundant marine carotenoids
Source: Sci Adv. 2020 Mar 4;6(10):eaaw9183. doi: 10.1126/sciadv.aaw9183 (PMC7056318; doi:10.1126/sciadv.aaw9183)
Supplement: Data file S3 [file aaw9183_Data_file_S3.xlsx]

## Sheet: Tabelle1
construct/DNA fragment	organism	encoded protein	template	final vector	cloning strategy	PCR primer (fwd/rev)	primer sequences (restriction sited in bold letters and underlined; In-Fusion Cloning HD, USER Cloning or Gibson Cloning overlap just bold)	restriction site added	amino acids of full-length protein encoded on construct	database accession(s) of sequence(s) used for cloning of gene
pGEM_NtVDE full length	Nicotiana tabacum	VDE	cDNA	pGEM®-T Easy	T/A-cloning	NtVDE-a01p	TGG TGG TAA TAC GGT TGA AGA	-		AFP57681.1
						NtVDE-e02m	AGC AAT CTA TTC CAG GCA AA	-
pGEM_NtVDE targeting sequence for pCAT	Nicotiana tabacum	VDE	pGEM_NtVDE full length	pCAT	restriction	NtVDE-ap-NcoI	CCA TGG CTC TTG CCC CTC ATT C	NcoI	1-134	AFP57681.1
						NtVDE-em-AvrII-XbaI	TCT AGA CTT CAA CGC GGC CCT AGG CGC ATC AGC TTT TGA AGC AA	AvrII, XbaI
pGEM_AcVDL1 w/o parts of targeting sequence for pET44a	Amphidinium carterae SAG 37.80	VDL1	cDNA	pET44a	In-Fusion® Cloning	AcVDL1_a01p	ATT AAT GAG CAC TAA GGT CGA CAT TG	AseI	83-427 (end)	CAMPEP_0176565948
						AcVDL1_e02m	CTC GAG ATG AGA GTC CTT TCA AAT TAG TCA TAG	XhoI
pGEM_AcVDL1 w/o targeting sequence for pPZPbar	Amphidinium carterae SAG 37.80	VDL1	cDNA	NtVDEt-pPZPbar	In-Fusion® Cloning	AcVDL1s-apAvrII	CCT AGG CAG GTG AAT GAG GAG GTG ACA	AvrII	123-427 (end)	CAMPEP_0176565948
						AcVDL1-em-PacI-XbaI	TCT AGA TTA ATT AAT CCT TTC AAA TTA GTC ATA GCG TCC AG	PacI, XbaI
pGEM_EsVDL1 w/o targeting sequence for pPZPbar and pET44a	Ectocarpus siliculosus 32psp	VDL1	cDNA	NtVDEt-pPZPbar & pET44a	restriction	EsVDL_a01p	TTC CTA GGC ATA TGG TGA CCG TGC AAG ACC TCC	AvrII, NdeI	181-555 (end)	Esi0238_0012
						EsVDL_e02m	TTT TAA TTA ACT CGA GCT CGC GCT TGT TAC CCC TC	PacI, XhoI
pGEM_HaVDL1 w/o targeting sequence for pPZPbar and pET44a	Heterosigma akashiwo CCMP 2393	VDL1	cDNA	NtVDEt-pPZPbar & pET44a	restriction	HaVDL_a01p	TCC TAG GCA TAT GGG TCC CAT GTC TAG TTT TGG G	AvrII, NdeI	125-538 (end)	CAMPEP_0194632878 + SRAs: SRR1296914.12724724.1 SRR1296916.7240063.2 SRR1296916.13130780.1 SRR1296913.16386447.1 SRR1296915.2485228.2 SRR1296916.7431666.1 SRR1296916.25262624.2 SRR1296916.24407296.2 SRR1296913.5073615.2 SRR1296914.5145235.1 SRR1296916.3315721.1
						HaVDL_e02m	TTT AAT TAA CTC GAG GCA AAG ACC CTT ATT TGT TGC C	PacI, XhoI
pGEM_NgVDL3 w/o parts of targeting sequence	Nannochloropsis gaditana SAG 2.99	VDL3	genomic DNA	pGEM®-T Easy	T/A-cloning	NgVDL3_a01p	CCT AGG GTG GTG TTT GGC CTC AT	AvrII	15-565 (end)	EKU20060 starting at amino acid 80
						NgVDL3_e01m	TTA ATT AAG CCA GCG GAA TAC TAT TGA G	PacI
pGEM_NgVDL3 w/o targeting sequence for pPZPbar	Nannochloropsis gaditana SAG 2.99	VDL3	pGEM_NgVDL3 w/o parts of targeting sequence	NtVDEt-pPZPbar	restriction	NgVDL3_a04p-AvrII	CCT AGG AAC GGT CCA GGA CCA TTA	AvrII	127-565 (end)	EKU20060 starting at amino acid 80
						NgVDL3_e01m	TTA ATT AAG CCA GCG GAA TAC TAT TGA G	PacI
pGEM_NgVDL3 w/o targeting sequence for pET44a	Nannochloropsis gaditana SAG 2.99	VDL3	pGEM_NgVDL3 w/o parts of targeting sequence	pET44a	restriction	NgVDL3_a04p-NdeI	CAT ATG AAC GGT CCA GGA CCA TTA	NdeI	127-565 (end)	EKU20060 starting at amino acid 80
						NgVDL3_e01m-SgrDInew	CGT CGA CGG CCA GCG GAA TAC TAT TGA G	SgrDI
pDONR_NoVDL full length	Nannochloropsis oceanica CCMP 1779	VDL	cDNA	pDONR	pDONR™	NANNO1_003901F	GGG GAC AAG TTT GTA CAA AAA AGC AGG CTA TG CCG TTC CCT TGT CCT GTC	-		JGI Protein ID: 6776
						NANNO1_003901R	GGG GAC CAC TTT GTA CAA GAA AGC TGG GTT AGG ACT CTT TTT GGC CAA ATA G	-
pCAMBIA1300_35Su_tpNtVDE-NoVDL w/o targeting sequence	Nannochloropsis oceanica CCMP 1779	VDL	pDONR_NoVDL full length	pCAMBIA1300	USER® cloning	truncNoVDL1_NtTP_5'	ATG CGC CUA GGA ACG ATG GAG GGT GGC CGT A	-	154-472 (end)	JGI Protein ID: 6776
						NoVDL1_NtTP_3'	GGT TTA AUT TAA GGA CTC TTT TTG GCC AAA TAG TCC ACA AAT ACT GGT GGC AGT	-
						NtVDE_Tp_3'	AGG CGC AUC AGC TTT TGA AGC AAC TGA C	-	1-134	AFP57681.1
						NtVDE_Tp_5'	GGC TTA AUA TGG CTC TTG CCC CTC ATT CAA A	-
pET44a_NoVDL w/o targeting sequence	Nannochloropsis oceanica CCMP 1779	VDL	pCAMBIA1300_35Su_tpNtVDE-NoVDL w/o targeting sequence	pET44a	In-Fusion® Cloning	NoVDL_a01p-pET	AGA AGG AGA TAT ACA TAT GAA CGA TGG AGG GTG GCC GTA T	-	154-472 (end)	JGI Protein ID: 6776
						NoVDL_e01m-pET	GGT GGT GGT GCT CGA GCT AAG GAC TCT TTT TGG CCA AA	-
pGEM_PtVDE full length	Phaeodactylum tricornutum UTEX 646	VDE	cDNA	pGEM®-T Easy	T/A-cloning	PtVDE1-1-a01p	GGC CAG GAA AGG TTA CCA TGA A	-		EEC50308
						PtVDE1-1-e01m	GGG TTA AGG TGA CCA AAC AGA ATG A	-
pGEM_PtVDE full length for pET44a	Phaeodactylum tricornutum UTEX 646	VDE	pGEM_PtVDE full length	pET44a	restriction	PtVDE1-1-Nde1	GAT ATA CAT ATG AAG TTT CTC GGT GTT ACC	NdeI	1-437 (end)	EEC50308
						PtVDE1-Xho1	ATT CTC GAG TTG CTG GGA GGT TTC TCG TTC	XhoI
pGEM_PtVDE w/o targeting sequence for pET44a	Phaeodactylum tricornutum UTEX 646	VDE	pGEM_PtVDE full length for pET44a	pET44a	restriction	PtVDE1-3-NdeI	CGT ATA CAT ATG GCC GCC ACC ACG GAT TCC AAA	NdeI	104-437 (end)	EEC50308
						PtVDEs-XhoI	CTC GAG TTA TTG CTG GGA GGT TTC TCG TTC	XhoI
pGEM_PtVDL2 full length	Phaeodactylum tricornutum UTEX 646	VDL2	cDNA	pGEM®-T Easy	T/A-cloning	PtVDL2-a1p	CCA ACT TGC CCA GTT ACG TT	-		EEC48242
						PtVDL2-e1m	ACC TTC GAC CCT GTT ACT TGC	-
pGEM_PtVDL2 full length for pET44a	Phaeodactylum tricornutum UTEX 646	VDL2	pGEM_PtVDL2 full length	pET44a	restriction	PtVDL2-NdeI	CAT ATG AAG CGA GCC ACG AGG A	NdeI	1-555 (end)	EEC48242
						PtVDL2-PspXI-2	ACT CGA GTT AGT TCT TGA CAT CTT CTG CCC AG	PspXI
pGEM_PtVDL2 w/o targeting sequence for pET44a	Phaeodactylum tricornutum UTEX 646	VDL2	pGEM_PtVDL2 full length for pET44a	pET44a	restriction	PtVDL2s-NdeI	ATA TCA TAT GTC CTT TAC CAG TCC AGT GTG G	NdeI	116-555 (end)	EEC48242
						PtVDL2-PspXI-2	ACT CGA GTT AGT TCT TGA CAT CTT CTG CCC AG	PspXI
pGEM_PtVDL2 w/o targeting sequence for pPZPbar	Phaeodactylum tricornutum UTEX 646	VDL2	pGEM_PtVDL2 w/o targeting sequence for pET44a	NtVDEt-pPZPbar	restriction	PtVDL2s-apAvrII	CCT AGG TCC TTT ACC AGT CCA GTG TGG	AvrII	116-555 (end)	EEC48242
						PtVDL2-em-PacI-XbaI	TCT AGA TTA ATT AAT TAG TTC TTG ACA TCT TCT GCC CAG	PacI, XbaI
pGEM_PtVDL1 full length	Phaeodactylum tricornutum UTEX 646	VDL1	cDNA	pGEM®-T Easy	T/A-cloning	PtVDE2-vSTART	TGC ACA ACG TCA AAG CGT AT	-		EEC48043
						PtVDE2-nSTOP1	TGC TTT CTT ATG CTG GGT TC	-
pGEM_PtVDL1 full length for pET44a	Phaeodactylum tricornutum UTEX 646	VDL1	pGEM_PtVDL1 full length	pET44a	restriction	PtVDL1-NdeI	CAT ATG CGA TTC GCT TGG GTG	NdeI	1-453 (end)	EEC48043
						PtVDL1-PspXI-2	ACT CGA GGT TGT ATA GCT TTT TAG CGT TTC G	PspXI
pGEM_PtVDL1 w/o targeting sequence for pET44a	Phaeodactylum tricornutum UTEX 646	VDL1	pGEM_PtVDL1 full length	pET44a	restriction	PtVDL1s-NdeI	ATA TCA TAT GGT CAA GTA CGA CGG ATT CGC A	NdeI	117-453 (end)	EEC48043
						PtVDL1-PspXI-2	ACT CGA GGT TGT ATA GCT TTT TAG CGT TTC G	PspXI
pGEM_PtVDL1 w/o targeting sequence for pPZPbar	Phaeodactylum tricornutum UTEX 646	VDL1	pGEM_PtVDL1 w/o targeting sequence for pET44a	NtVDEt-pPZPbar	restriction	PtVDL1s-apAvrII	CCT AGG GTC AAG TAC GAC GGA TTC G	AvrII	117-453 (end)	EEC48043
						PtVDL1-em-PacI-XbaI	TCT AGA TTA ATT AAG TTG TAT AGC TTT TTA GCG TTT CG	PacI, XbaI
NtVDEt-pPZPbar_PmVDL1 w/o targeting sequence	Prorocentrum minimum CCMP 1329	VDL1	cDNA	NtVDEt-pPZPbar	In-Fusion® Cloning	PmVDL1_a02p-IF-TK	CAA AAG CTG ATG CGC CTA GGT GTG CTG GGC TCC TGA TCT G	-	99-425 (end)	CAMPEP_0176867868 MMETSP0268-20121207 + SRAs: SRR1296754.20464983.1 SRR1296787.24013052.2 SRR1296753.29208587.1 SRR1296785.17779116.2 SRR1296784.19939950.1 SRR1296752.13105331.2 SRR1296752.14888525.1
						PmVDL1_e01m-IF-TK	TGC GGA CTC TAG ATT AAT TAA GAT GCC ACT ACT CAA TAC TC	-
pET44a_PmVDL1 w/o targeting sequence	Prorocentrum minimum CCMP 1329	VDL1	cDNA	pET44a	In-Fusion® Cloning	PmVDL1_a02p-IF-pET	AGA AGG AGA TAT ACA TAT GTG TGC TGG GCT CCT GAT CTG	-	99-425 (end)	CAMPEP_0176867868 MMETSP0268-20121207 + SRAs: SRR1296754.20464983.1 SRR1296787.24013052.2 SRR1296753.29208587.1 SRR1296785.17779116.2 SRR1296784.19939950.1 SRR1296752.13105331.2 SRR1296752.14888525.1
						PmVDL1_e01m-IF-pET	GGT GGT GGT GCT CGA GGA TGC CAC TAC TCA ATA CTC	-
pGEM_PpVDL1 w/o targeting sequence for pPZPbar and pET44a	Prymnesium parvum SAG 127.79	VDL1	cDNA	NtVDEt-pPZPbar & pET44a	restriction	PpVDL1_a01p	CCT AGG CAT ATG GCT CTG GCC GCA GCA CTT TG	AvrII, NdeI	60-382 (end)	CAMPEP_0113268008 + SRAs: SRR1294411.19548167.2 SRR1296710.21718397.2
						PpVDL1_e02m	TTA ATT AAC GTC GAC GCG ACA TCA CAT CAC ATC TTG TTG G	PacI, SgrDI
pGEM_TpVDL1 w/o targeting sequence for pPZPbar and pET44a	Thalassiosira pseudonana SAG 1020-1b	VDL1	cDNA	NtVDEt-pPZPbar & pET44a	restriction	TpVDL1_a02p-NEW	TTC CTA GGC ATA TGT CCA CAC CGG CCT CCA CAA C	AvrII, NdeI	99-423 (end)	EED92677
						TpVDL1_e01m	TTA ATT AAC TCG AGC TTC GAC GCT CTA ACC TGT TTT AG	PacI, XhoI
linear_NoVDL complementation construct	Nannochloropsis oceanica CCMP 1779	VDL	cDNA			VDL_F	GAG GTA GCC TTT AAA GGC GCC ATG CCG TTC CCT TGT CCT GTC	-		JGI Protein ID: 6776
						VDL_R	GTC GTC CTT GTA ATC GGC GCC AGG ACT CTT TTT GGC CAA ATA G	-
