# Supplementary material for: An algal enzyme required for biosynthesis of the most abundant marine carotenoids
Source: Sci Adv. 2020 Mar 4;6(10):eaaw9183. doi: 10.1126/sciadv.aaw9183 (PMC7056318; doi:10.1126/sciadv.aaw9183)
Supplement: Data file S4 [file aaw9183_Data_file_S4.xlsx]

## Sheet: Tabelle1
Organism	Protein	Database Accession of References	SNP-pos. in protein	Database	Construct
Amphidinium carterae	VDL1	MMETSP0258: CAMPEP_0176565948	96	E	G
			110	L	H
			207	L	Q
Nannochloropsis gaditana	VDL	EKU20060	534	F	S
Phaeodactylum tricornutum	VDL1	EEC48043	252	P	A
			313	D	E
Phaeodactylum tricornutum	VDL2	EEC48242	37-41	5x N	3x N
			46	L	P
			107	L	M
			190	A	T
			294	M	V
Prymnesium parvum	VDL1	MMETSP0008: CAMPEP_0113268008 + NCBI-SRA: SRR1294411.19548167.2, SRR1296710.21718397.2	308	S	T
Thalassiosira pseudonana	VDL1	EED92677	339	E	G
